# Supplementary material for: The Isolation, Identification and Immobilization Method of Three Novel Enzymes with Diosgenin-Producing Activity Derived from an Aspergillus flavus
Source: Int J Mol Sci. 2023 Dec 18;24(24):17611. doi: 10.3390/ijms242417611 (PMC10743735; doi:10.3390/ijms242417611)
Supplement: Supplementary file 1 [file ijms-24-17611-s001.zip]

Archive with 1 entries (1 files):
- ijms-2714420-supplementary.pdf
